# Supplementary material for: Piezo1/2 mediate mechanotransduction essential for bone formation through concerted activation of NFAT-YAP1-ß-catenin
Source: eLife. 2020 Mar 18;9:e52779. doi: 10.7554/eLife.52779 (PMC7112954; doi:10.7554/eLife.52779)
Supplement: Figure 3—source data 1. [file elife-52779-fig3-data1.xls]

## Sheet: Figure 3
			b. % of BrdU+ cells
			Wild type			Piezo1 CKO			Piezo1/2 DKO
			19.8	18.8	19.2	17.7	17.9	18.1	12.6	13.5	12.1
