# Supplementary material for: Piezo1/2 mediate mechanotransduction essential for bone formation through concerted activation of NFAT-YAP1-ß-catenin
Source: eLife. 2020 Mar 18;9:e52779. doi: 10.7554/eLife.52779 (PMC7112954; doi:10.7554/eLife.52779)
Supplement: Figure 4—source data 1. [file elife-52779-fig4-data1.xls]

## Sheet: Figure S3
f. Differential genes list		e. Serum P1NP in Sp7-Cre line
Aldh1a1		Wild type	256.512	270.856	351.237	348.692
Aldh1a7		Piezo1 CKO	245.685	219.486	201.884	158.686	P value: 0.018
Clcnka		Piezo1/2 DKO	183.432	138.456	202.306		P value: 0.011
Cd300lf
Chn1
Creg1
Cxcr4		g
Dusp7		KEGG			GO BP
Fcgr2b			-LOG2(P)			-LOG2(P)
Fam213a		B cell receptor signaling pathway	15.0873		cell cycle	19.7002
Krt17		Hematopoietic cell lineage	8.23812		DNA repair	13.2132
Klf4		Fanconi anemia pathway	7.35944		immune system process	11.2345
Lyn		ABC transporters	5.58225		cellular response to DNA damage stimulus	10.8786
Masp1		Cell cycle	5.37852		protein destabilization	4.34633
Mpzl2		ECM-receptor interaction	9.12221		multicellular organism development	28.6223
Ms4a2		Focal adhesion	8.2383		osteoblast differentiation	17.0716
Nell1		Protein digestion and absorption	6.74355		ossification	16.2201
Spp1		cGMP-PKG signaling pathway	6.64771		cell adhesion	14.574
Tlr8		PI3K-Akt signaling pathway	6.17984		cell differentiation	14.5222
Zdhhc8		Hippo signaling pathway	5.4109		biomineral tissue development	13.9727
Ackr3		Wnt signaling pathway	4.15196		skeletal system development	12.3022
Abca7		MAPK signaling pathway	3.71993		cell migration	10.7124
Abcb9		Regulation of actin cytoskeleton	3.42472		positive regulation of bone mineralization	8.86132
Abca13		Rap1 signaling pathway	3.40021		embryonic limb morphogenesis	6.12109
Abat					regulation of membrane potential	6.06591
Abcg1					extracellular matrix organization	5.16777
Adcy7					regulation of Rho protein signal transduction	5.16771
Abcb10					osteoblast development	5.11581
Arfip2
Atp13a5
Alox12e		d
Ambn		Prrx1-Cre;TdTomato+		Sp7-Cre;TdTomato+
Atp2a3		Piezo1		Piezo1
Atp1b1		0.779962	Static	1.47153	Static
Ankle1		0.873534	Static	0.72225	Static
Ano1		0.716274	Static	0.806217	Static
Adgrb2		1.03585	Static	0.781645	FSS
Adgrg6		1.46057	Static	0.836375	FSS
Alpl		1.13381	Static	0.868315	FSS
Aoc3		1.2505	FSS	Piezo2
Agrn		0.951383	FSS	0.257831	Static
App		1.22621	FSS	0.145871	Static
Apbb1ip		1.29138	FSS	0.172015	Static
Adgra3		1.31249	FSS	0.20955	FSS
Atp13a2		1.34795	FSS	0.174683	FSS
Arhgef25		Piezo2		0.209329	FSS
Asap3		0.142524	Static
Aldh3b2		0.233667	Static
Arf4		0.243965	Static
Aim2		0.22526	Static
Bmp7		0.223365	Static
Bcan		0.215019	Static
Card9		0.30003	FSS
Cadm1		0.254402	FSS
Brca1		0.228607	FSS
C1qb		0.229789	FSS
Bcl3		0.24815	FSS
Bcar1		0.209258	FSS
Baiap2		2-way ANOVA, Piezo1 static vs FSS p<0.05
Bglap3
Bub1
Cacng4
Cadm3
C4b
Blnk
Bora
Bard1
Cacnb3
Cat
Card11
Brca2
Aurka
B4galt2
Camp
Banp
Bmp1
Ccl3
Cd3e
Cdc42bpb
Ckb
Cep55
Ccdc88a
Clec2i
Cdh2
Chrnd
Chil1
Ccna2
Chrna6
Cd28
Chrna1
Clec5a
Cd5l
Ccr2
Cenph
Cntrl
Cmah
Cldn19
Cdc73
Chchd4
Chek1
Ccr1
Chrnb4
Ccr7
Col11a1
Cd79b
Col12a1
Cldn15
Cd74
Cd59a
Ccnd2
Clec4e
Cd19
Cdca3
Cercam
Col11a2
Cdh11
Cpz
Cp
Col5a1
Col6a3
Dcc
Cpne7
Dach2
Crtam
Ctc1
Col9a2
Daam2
Ddx25
Cracr2a
Cxcl1
Col1a2
Cpe
Dapp1
Creb3l1
Dcstamp
Esr1
Eepd1
Dlx5
Esco2
Dsp
Dmtn
Efna1
Entpd2
Dhrs11
Epx
Dmp1
Dkk1
Ercc2
Efnb3
Ephb2
Efnb1
Epor
Dlgap5
Dstyk
Etv6
Ect2
Ext1
Dubr
Dlx3
Eya2
Fgfr3
Flt3
Frmd3
Fgf1
Fscn1
Fap
Flnb
Fyn
Fcmr
Fgfr1
Fign
G6pdx
Gadd45a
Fzd3
Fbn2
Fam3c
Faap24
Fgr
Gen1
Fcnb
Frzb
Fat1
Fam26e
Fbln7
Fgf23
F8
Frmd6
Fcgr1
Gfap
Ffar4
Fzr1
Gli2
Glrx
Glrb
Grm4
Golph3
Grb14
Gnb4
Hck
Gng4
Gnai1
Gsn
Il7r
Ihh
Kazald1
Igfbp5
Hrh2
Il15ra
Hp
Il1rl1
Il2ra
Hsd11b1
Insc
Ibsp
Itgav
Ikzf3
Id3
Hoga1
Hpn
Il5ra
Insig1
Ikzf1
Itga11
Heyl
Il18rap
Il18r1
Irf8
Irf4
Itgb2l
Itga4
Irx3
Kif22
Kctd15
Kif14
Kif20b
Kcnk1
L3hypdh
Lmf1
Kin
Lrmp
Ksr1
Kif2c
Kcnd2
Lcn2
Kcnk2
Lbr
Kcne3
Kcnma1
Lcp2
Lpar3
Kcnc3
Kif18b
Kit
Kdm6a
Lifr
Mfsd6
Mef2c
Ly9
Mgst1
Map4k4
Mki67
Mrc2
Mpzl1
Mis18bp1
Mmachc
Mrc1
Mpz
Myb
Nrp2
Myod1
Nedd1
Ncf4
Mybl2
Ncf1
Myf5
Mylip
Nfkbid
Neil3
Ncf2
Naip2
Nqo1
Myo1g
Oip5
Ntng2
Olfml3
Pde11a
Phex
P2rx7
Pard6g
Paqr3
P4ha2
Panx3
Ooep
Pcsk6
Pglyrp1
Peli2
Plxnd1
Plk2
Prg2
Plscr1
Plekhg4
Plk1
Pnpo
Prcp
Prodh
Pif1
Ppp2r2c
Plekhg6
Pkd1
Piezo2
Prkcz
Piezo1
Plppr4
Pirb
Pitx1
Pla2g5
Polk
Prg3
Pik3cd
Ppif
Pnkp
Pim2
Plppr5
Pkdcc
Prkg2
Plcd1
Rom1
Rnf135
Recql4
Pvr
Ptpn6
Rgs14
Ripk2
Ptprc
Rad54l
Ptn
Rbbp8
Pycr1
Rerg
Ptprz1
Raph1
Rasgrp2
Rhbdl2
Pthlh
Robo1
Ptprk
Rad51
Rad51ap1
Ptprs
Robo2
Rag1
Sdk2
Scn5a
Slamf1
Slc17a3
Sema4a
Senp5
Slc23a2
Shprh
Sash3
Slc13a5
Sema3b
Serpinf1
Sdc3
S1pr3
Sh3pxd2a
Serpinh1
Slc12a4
Ryr1
Sdc2
S100a8
Slc26a2
Sema3d
Slc13a4
Satb2
Sh3pxd2b
Slamf7
Sp100
Slc38a11
Smc6
Slco3a1
Slc6a1
Smad6
Slc8a3
Smc4
Slit2
Slc38a10
Sspo
Spint1
Sparc
Spata13
Smpd3
Stap1
Tbx1
Sytl4
Tfdp2
Tmem173
Tbx2
Syt6
Tiam1
Syce2
Tln2
Tgm2
Syt9
Susd5
Tec
Tbk1
Tlr13
Tmem119
Telo2
Unc5b
Tnfsf15
Tspan17
Tnc
Trpm4
Tnni3
Ttk
Tspan32
Wnk4
Vldlr
Wif1
Vav1
Zc4h2
Wfikkn2
Wnk3
Wisp1
Vegfc
Was
Vdr
Wdr76
Il17b
Lpar5
Peg10
Ptgir
Pth1r
Stat5b
Spn
Ptk2
Adra2c
Calml3
Cldn20
Hist1h2bh
Jun
Hist2h4
Hist1h4i
Hist4h4
Mab21l2
Siah1a
Msx1
Pla2g10
Omd
Kif20a
Ostn
Tcf7l1
