# Supplementary material for: Piezo1/2 mediate mechanotransduction essential for bone formation through concerted activation of NFAT-YAP1-ß-catenin
Source: eLife. 2020 Mar 18;9:e52779. doi: 10.7554/eLife.52779 (PMC7112954; doi:10.7554/eLife.52779)
Supplement: Figure 5—source data 1. [file elife-52779-fig5-data1.xls]

## Sheet: Figure 4
													c.
			a.										BV/TV
				Vehicle				Yoda1						PBS			BTX
			Sp7	1.00415	1.29458	1.1298	0.680882	2.43519	4.15861	9.13176	1.39617		Wild type	18.91	19.92	24.78	14.11	14.36	21.36
			Alpl	0.631458	2.48455	0.75751	0.841433	4.61039	7.27274	9.60077	3.15467		Piezo1/2 DKO	10.59	7.09	8.19	9.74	6.71	7.9
			Spp1	1.03223	0.501395	1.53699	0.93863	2.28738	3.62441	6.94487	3.6124		Tb.Th
			Col1a1	0.572734	1.80712	0.762917	1.26643	2.23069	3.33406	1.94098	2.1031			PBS			BTX
			Bglap	0.780845	1.16964	0.641288	1.70738	1.22327	4.17229	1.28025	2.36948		Wild type	0.0424	0.0406	0.0423	0.0395	0.0363	0.0393
													Piezo1/2 DKO	0.038	0.0336	0.0276	0.0363	0.0345	0.028
			b.											Wild type			Piezo1/2 DKO
				Wild type			Piezo1/2 DKO						Percentage of reduction (BV/TV)	-25.3834	-27.9116	-13.8015	-8.02644	-5.35966	-3.5409
			Sp7	0.830606	1.41745	0.849371	1.28772	0.902754	0.865226				Percentage of reduction (Tb.Th)	-6.83962	-10.5911	-7.0922	-4.47368	2.67857	1.44928
			Alpl	0.803736	1.27728	0.974092	0.900378	1.39089	1.41943
			Col1a1	0.763164	1.02165	1.28257	0.990963	1.24583	1.35062
