# Supplementary material for: Piezo1/2 mediate mechanotransduction essential for bone formation through concerted activation of NFAT-YAP1-ß-catenin
Source: eLife. 2020 Mar 18;9:e52779. doi: 10.7554/eLife.52779 (PMC7112954; doi:10.7554/eLife.52779)
Supplement: Figure 7—figure supplement 1—source data 1. [file elife-52779-fig7-figsupp1-data1.xls]

## Sheet: Figure S4
	Time (s)	PC::G5-tdT	Piezo1f/f, PC::G5-tdT
	0	0	0
	5	1.25348	0.393367
	10	1.17843	0.420661
	15	1.1631	0.440325
	20	1.14997	0.445021
	25	1.09112	0.452064
	30	1.06019	0.441597
	35	1.07264	0.428977
	40	1.05021	0.420368
	45	1.01721	0.407552
	50	0.995983	0.402465
	55	0.980584	0.395715
	60	0.924612	0.388671
	65	0.904057	0.367443
	70	0.891202	0.349736
	75	0.870782	0.327529
	80	0.856856	0.307963
	85	0.850094	0.30092
	90	0.830611	0.304735
	95	0.806441	0.298474
	100	0.778455	0.297006
	105	0.774638	0.310311
	110	0.757499	0.308844
	115	0.744376	0.302485
	120	0.716926	0.28155
	125	0.717193	0.270593
	130	0.699518	0.255332
	135	0.694764	0.236353
	140	0.682043	0.239581
	145	0.679365	0.221777
	150	0.653053	0.209255
	155	0.646157	0.212483
	160	0.639997	0.212287
	165	0.612949	0.21845
	170	0.560793	0.207787
	175	0.546063	0.20857
	180	0.538565	0.213363
	185	0.522898	0.192917
	190	0.522697	0.193993
	195	0.512654	0.190276
	200	0.490359	0.183037
	205	0.480182	0.177852
	210	0.472683	0.174428
	215	0.463377	0.173939
	220	0.459427	0.167188
	225	0.456481	0.162786
	230	0.446572	0.151634
	235	0.442555	0.143123
	240	0.429298	0.143123
	245	0.423473	0.138623
	250	0.41651	0.145471
	255	0.410485	0.15134
	260	0.39696	0.143416
	265	0.395822	0.131677
	270	0.392207	0.122579
	275	0.376942	0.122383
	280	0.37654	0.131775
	285	0.374197	0.130209
	290	0.350094	0.126394
	295	0.333623	0.121992
	300	0.332753	0.120818
