# Supplementary material for: Piezo1/2 mediate mechanotransduction essential for bone formation through concerted activation of NFAT-YAP1-ß-catenin
Source: eLife. 2020 Mar 18;9:e52779. doi: 10.7554/eLife.52779 (PMC7112954; doi:10.7554/eLife.52779)
Supplement: Figure 9—figure supplement 1—source data 1. [file elife-52779-fig9-figsupp1-data1.xls]

## Sheet: Figure S5
		a. Luciferase assay
			8X GTIIC				SUPERTOPFLASH				pGL3-NFAT
						P value				P value				P value
		Control	1.04091	0.96608	0.993014		1.01621	0.985282	0.998509		1.04957	0.979735	0.970694
		NFATc1	1.91684	1.95531	1.8719	<0.001	1.66139	1.73054	1.67345	<0.001
		Ctnnb1	1.30906	1.6438	1.2456	0.033					1.37987	1.51913	1.40027	0.002
		Yap1					8.56304	4.96599	4.99575	0.012	0.433996	0.533835	0.726318	0.016
